# Supplementary material for: The Effects of Deyeuxia purpurea Wetland Degradation on Plant Communities and Key Soil Factors in the Sanjiang Plain
Source: Plants (Basel). 2026 Mar 16;15(6):918. doi: 10.3390/plants15060918 (PMC13029699; doi:10.3390/plants15060918)
Supplement: Supplementary file 1 [file plants-15-00918-s001.zip]

Archive with 1 entries (1 files):
- plants-4087159-supplementary.pdf
